# Supplementary material for: Engineering sequence and selectivity of late-stage C-H oxidation in the MycG iterative cytochrome P450
Source: J Ind Microbiol Biotechnol. 2021 Sep 20;49(1):kuab069. doi: 10.1093/jimb/kuab069 (PMC9113108; doi:10.1093/jimb/kuab069)
Supplement: kuab069_Supplemental_File [file kuab069_Supplemental_File.zip]

Archive with 1 entries (1 files):
- kuab069.pptx
